# Supplementary material for: Molecular identification of methane monooxygenase and quantitative analysis of methanotrophic endosymbionts under laboratory maintenance in Bathymodiolus platifrons from the South China Sea
Source: PeerJ. 2017 Aug 7;5:e3565. doi: 10.7717/peerj.3565 (PMC5553348; doi:10.7717/peerj.3565)
Supplement: Supplemental Information 2 [file peerj-05-3565-s009.txt]

>pmoA
ATGAGTGCATCTCAATCAGCTGTACGTTCACGCGCTGAAGCGGTACAAGTTTCACGCACGTTGGACTGGATGATTTTATTTACTCTATTCACCGCAGTACTGGGTGGATATCATATTCACTACATGTTAACTGGTGGTGACTGGGATTTCTGGACAGATTGGAAAGATAGACGTTTATGGGTAACTGTAGCGCCAATCGTATCAATCACTTTTCCTGCTGCTGTACAATCAATGTTATGGTACCGTTACCGTCTGCCTTTCGGCGCGGTAGTTTGTGTTATGGCTCTTATGATCGGTGAGTGGATTAACAGATACTTAAACTTCTGGGGTTGGACTTACTTCCCAGTAAACTTCTGTTTCCCATCTAACCTAGTTCCTGGTGCGATTATACTTGACGTTGTATTAATGATGTCTAGTAGCTTTGTATTGACAGCGGTTATTGGTGGTATGGCTTGGGGATTAGTTTTCTACCCAGGTAACTGGCCAATTATTGCTCCTTTACACGTACCTGTTGAATACAACGGTATGATGTTTACACTAGCTGATTTACAAGGTTATCACTACGTACGTACTGGTACTCCTGAGTACATCAGAATGGTAGAGAAAGGAACACTAAGAACATTTGGTAAAGATGTTGCTCCAGTATCTGCATTCTTCTCGGCTTTCGTTTGTATTATCATTTACTTCTTATGGCACTATTTTGGTCGTTGGTTTAACAAAACTGACTTCATTAGTGGCGAAGGCATCTAA

>pmoB
ATGAAAACAATAAAAGACAAAATAGCTAAGCTATCATTTGTCGCATTGCT
ATTGGCTGTAACATCTGCGATGTTCTACACGCCTACAGCATCTGCACATG
GTGAAAAGTCTCAAGCAGCGTTCATGCGTATGCGTACAATTCACTGGTTT
GATCTTGATTGGTCAAAAGATGAAGTTGCAATTAACGATACAATGACTAT
TTCTGGTAAATTCCACGTTTTCGCGGGATGGCCTGAAACAGTTGATAAGC
CAGAAGTTTCTTTCTTGAACATTGGTATTCCGGGCCCTGTATTTATTCGT
GCAGGATCTTGGATCGGTGGTCAATTAGTTCCTCGTTCAGTAACACTAGA
ACTTGGCGAAACTTATGAGTTCAAAGTTCTTCTAAAAGCACGTCGTCCAG
GTGACTGGCACGTACATACTATGATGAACGTTGAAGGCGGGGGTCCAATT
ATTGGTCCAGGTAAATGGGTAACTATTACTGGTTCAATGGGTGACTTCGT
TAATCCTTTAACTACATTAACTGGTGATACAATTGATCTAGAAAATTACG
CTTTAGATAACGTATATTTCTGGCACGCATTGTGGATGGGTATCGGTACA
GCTTGGTTGTTGTTCTGGATTAAACGTCCTATGTTCATACCACGTCATAT
CGCTGTAACTTCTGGTAAAGCTGATACACTAATCAGTGCTACTGATAAGA
AAGTTGCGATTGCATTTGCTGTAGGTACTTTGGGTTTAATCATGGTATCT
ATGGGTTCCACAAATGAAAAATACCCTATTACAACTCCATTACAAGCGGG
TTTGATGCGTGGTATTCAGTGGATTGATATGCCTGAAACAACTATTAACG
TTAAAGTTGAAGATGCTACGTATCGTGTTCCTGGTCGTGCTATGCAAATG
ACTCTAACTATCACTAATAATGGTGATTCTAGTATTCGTTTAGGTGAGTT
CAATACTGCATCTGTACGTTTCCTAGAGCCTAATGTATTAGAAGATGAGT
CAGGTTATCCTGATGATCTTTTAGCTGAAGAAGGTTTAACTGTTTCTGAT
AACAGCCCTATCGCTCCAGGTGAGTCTAGAACTGTTGAAGTAACTGCTTC
TGATGCTGCATGGGAAGTTTACCGTTTAGCTGACTTGATCTATGATCCAG
ATAGTCGTTTTGCTGGCTTACTATTCTTCTTCGACGAAGATGGTAACCGT
CAAATGGTTATGGTAGATGCTCCACTAATTCCAACATTCATCTAA

>pmoC
ATGGCTGCTACAACTGATTCAGTGAAAGCTGATGCTTCAGAAGCACCACT
ACTAAACAAAACTAACCTGATTGCAGGTTGGATGTTGTATTTAGTGTTCT
ATTCATTTATTCGTTGGTACGAAGGTGTTTACGGATGGTCTGCTGGTTTA
GATTCATTCGCACCTGAGTTCGAAACATATTGGATGAATATGCTGTATAT
CGAATTAGTACTAGAAGTGGTAATCGCTTCTACGCTATGGGGATATATCT
GGAAAACTCGTGATCGTAACGTTATGTCTATCACTCCACGTGAAGAGTTA
AGAAGACATTTCACTCACTGGACATGGTTAGTAATGTACGGTTGGGCTAT
CTACTGGGGAGCTTCATACTTCACAGAGCAAGATGGTACATGGCATCAAA
CTATTGTTCGTGATACTGACTTTACACCTAGTCACATCATCGAGTTCTAC
TTGTCATATCCAATTTACATCATCACTGGTGTTTCTGCTTTCTTATATGC
AAAAACAAGATTACCTGCTTACCAAGAAGGTCTATCTTTAATGTATATGG
TATCAGTAATTGGTCCTTTCATGATTCTACCAAATGTTGGCTTGAATGAG
TGGGGACACACTTTCTGGTTTATGGAAGAATTGTTTGTTGCACCTCTTCA
CTACGGCTTCGTATTCTTCGGATGGGCGGCTCTAGCGATCATGGGTGTTG
TAAACATCGAAGTTGAAGCTTTAACTAAACTACTTAAAAAAGACTTAGCT
TAA
