# Supplementary material for: Molecular identification of methane monooxygenase and quantitative analysis of methanotrophic endosymbionts under laboratory maintenance in Bathymodiolus platifrons from the South China Sea
Source: PeerJ. 2017 Aug 7;5:e3565. doi: 10.7717/peerj.3565 (PMC5553348; doi:10.7717/peerj.3565)
Supplement: Supplemental Information 3 [file peerj-05-3565-s010.txt]

>pmoA
MSASQSAVRSRAEAVQVSRTLDWMILFTLFTAVLGGYHIHYMLTGGDWDFWTDWKDRRLWVTVAPIVSITFPAAVQSMLWYRYRLPFGAVVCVMALMIGEWINRYLNFWGWTYFPVNFCFPSNLVPGAIILDVVLMMSSSFVLTAVIGGMAWGLVFYPGNWPIIAPLHVPVEYNGMMFTLADLQGYHYVRTGTPEYIRMVEKGTLRTFGKDVAPVSAFFSAFVCIIIYFLWHYFGRWFNKTDFISGEGI

>pmoB
MKTIKDKIAKLSFVALLLAVTSAMFYTPTASAHGEKSQAAFMRMRTIHWF
DLDWSKDEVAINDTMTISGKFHVFAGWPETVDKPEVSFLNIGIPGPVFIR
AGSWIGGQLVPRSVTLELGETYEFKVLLKARRPGDWHVHTMMNVEGGGPI
IGPGKWVTITGSMGDFVNPLTTLTGDTIDLENYALDNVYFWHALWMGIGT
AWLLFWIKRPMFIPRHIAVTSGKADTLISATDKKVAIAFAVGTLGLIMVS
MGSTNEKYPITTPLQAGLMRGIQWIDMPETTINVKVEDATYRVPGRAMQM
TLTITNNGDSSIRLGEFNTASVRFLEPNVLEDESGYPDDLLAEEGLTVSD
NSPIAPGESRTVEVTASDAAWEVYRLADLIYDPDSRFAGLLFFFDEDGNR
QMVMVDAPLIPTFI

>pmoC
MAATTDSVKADASEAPLLNKTNLIAGWMLYLVFYSFIRWYEGVYGWSAGL
DSFAPEFETYWMNMLYIELVLEVVIASTLWGYIWKTRDRNVMSITPREEL
RRHFTHWTWLVMYGWAIYWGASYFTEQDGTWHQTIVRDTDFTPSHIIEFY
LSYPIYIITGVSAFLYAKTRLPAYQEGLSLMYMVSVIGPFMILPNVGLNE
WGHTFWFMEELFVAPLHYGFVFFGWAALAIMGVVNIEVEALTKLLKKDLA
